# Supplementary material for: Ybx1 fine-tunes PRC2 activities to control embryonic brain development
Source: Nat Commun. 2020 Aug 13;11:4060. doi: 10.1038/s41467-020-17878-y (PMC7426271; doi:10.1038/s41467-020-17878-y)
Supplement: Supplementary file 4 — Source Data [file 41467_2020_17878_MOESM4_ESM.xlsx]

## Sheet: Figure 1- 
Fig 1C
BrdU NPC IHC
	ctrl								Ybx1 KO
	99	70	90	81	47	76	104		200	228	194	183	202	202	290
Fig 1D
BrdU NPC IHC ratio
	ctrl								Ybx1 KO
	17.81	19.15	10.4	18.45	25.06	24.4	34.71		25.45	34.08	25.56	27.03	33.5	25.63	30.33	35.78	43.82
Fig 1F-primary
# neurospheres
	ctrl																									Ybx1 KO
	5	1	5	4	5	5	5	1	4	4	1	3	5	5	4	4	4	4	5	5	1	5	4	4		1	2	6	3	2	2	3	3	10	4	4	5	6	2	2	4	4	9	6	10	4	9	11	3
	3	3	3	6	3	3	3	3	6	6	3	6	3	3	6	6	6	6	3	3	3	3	6	6		3	4	2	1	1	3	2	4	4	1	1	2	5	5	4	7	3	7	4	6	3	3	6	4
Fig 1F-primary
neurosphere area
	ctrl																									Ybx1 KO
	3109.88	6006.23	3729.88	8754.99	2845.23	5937.38	9848.65	3228.6	4036.91	1954.19	2459.38	1944.25	2368.83	836.01	9964.07	6134.23	3536.34	5502.66	5797.77	5368.42	3764.09	5213.64	4590.32	2982.91		7191.26	17853.8	6491.01	1930.9	3341.56	5052.6	1987.79	5651.71	5522.68	5289.35	2863.92	6791.94	3269	6938.37	4301.23	4317.31	5603.89	9895.23	5671.08	3048.05	6569.34	2430.99	9305.74	14271.5
	6343.16	4569.18	5149.2	7073.08	3071.13	2104.86	5725.5	3590.34	2807.51	6870.27	4664	5741.16	3243.77	5227.38	3836.65	2269.28	5208.56	3596.43	4089.96	3895.18	4976.2	3254.71	3171.03	3432.87		8415.31	8909.99	6488.04	9323.46	2846.67	6777.1	4887.63	6759.79	5014.4	7389.88	7390.09	2463.17	1717.36	6293.55	3689.48	8813.53	5892.45	9422.81	3437.61	2811.84	18691.4	11967.9	6445.67	5953.19
Fig 1G-secondary
# neurospheres
	ctrl																									Ybx1 KO
	8	4	2	2	1	2	2	4	5	2	3	4	6	8	3	3	10	14	14	7	5	3	4	5		6	6	7	7	5	9	5	9	16	4	12	10	8	4	6	11	6	19	18	23	26	12	9	5
	1	2	2	2	2	2	2	1	4	6	6	6	8	4	4	4	6	10	10	4	7	11	13	9		4	17	16	18	7	6	8	6	3	6	7	9	17	6	9	4	0	7	6	6	9	11	18	10
Fig 1G-secondary
neurosphere area
	ctrl																									Ybx1 KO
	7597.55	11476.3	10781.5	7160.07	6377.24	11047.8	4214.25	9714.88	10692	8614.83	11781.1	15265.4	6436.39	7047.64	11039.3	6943.23	9125.34	8182.11	8023.99	5017.69	3758.41	7395.86	10307	9922.43		6916.57	7817.03	6084.55	5497.06	7248.86	12129.6	8525.3	9868.94	10219	5172.69	18923.8	10088.2	10565.2	18487.8	10985	11809.9	7277.14	8050.51	10781.3	9007.81	9084.89	7566.7	12197.5	16280.7
	6087.85	10970.3	9807.83	9865.96	4456.65	8120.15	11052.8	10741.1	10700.3	7869.38	6573.13	8144.23	5765.01	5412.61	7766.25	3513.66	5570.63	4551.46	8086.35	7114.93	5252.25	10869.7	5398.03	5053.05		4154.07	14658.6	12565	12349.8	12824.6	21351	8729.64	7418.67	4287.77	8630.33	10656.7	14235.9	11819	11086.8	7026.64	9988.6	15645.9	8548.76	15973.4	3556.19	7750.09	9404.67	11283.8	10882.1
Fig 1H-tertiary
# neurospheres
	ctrl																									Ybx1 KO
	5	5	10	3	8	6	8	8	7	3	5	13	5	7	4	7	5	6	4	7	5	6	11	6		16	31	27	8	21	30	33	18	14	12	17	9	22	29	3	10	8	7	10	10	33	26	32	27
	8	5	10	5	6	9	5	7	8	9	7	4	7	5	4	5	2	8	4	4	9	6	8	8		9	7	5	3	8	5	7	9	7	13	14	7	11	13	12	17	16	9	4	7	7	5	6	10
Fig 1H-tertiary
neurosphere area
	ctrl																									Ybx1 KO
	2875.73	9672.13	5281.89	8602.88	5964.9	4294.64	5141.72	5737.45	2594.26	9891.11	7059.4	3408.21	5849.25	5768.31	4505.98	4928.38	7051.85	5901.93	7878.79	4662.82	5509.9	7656.39	5014.99	7232.54		10612.4	6656.56	8814.05	7290.23	7850.48	7227.12	7656.78	10882.9	6536.04	5285.92	12167.4	10842.4	7966.9	8502.43	6854.6	7462.89	7565.7	11117.8	7037.55	9939.2	9692.44	6002.8	7864.79	8930.92
	5896.99	5496.09	3871.03	5764	5614.88	5114.52	5750.31	4113.37	4122.63	5648.32	5673.5	3898.34	4381.09	4762.44	5051.08	5400.9	9210.1	4552.39	8194.15	8981.1	4455.77	4710.17	5444.97	5587.5		6061.67	7700.15	8206.89	12863.7	6382.59	12605.9	8761.42	10480.7	9463.56	13526.2	8985.08	7809.1	6025.86	6611.93	6067.24	6433.2	7825.2	8458.73	8904.84	10192	7400.99	9146.94	7491.77	5765.39
Fig 1K
BrdU in vitro
	empty vector										Ybx1 FL										YBX1 delNLS
	25.1799	32.7273	34.0909	32.2785	32.6389	28.9655	32.7586	32	39.3939		16.2879	20.5634	16.0194	10.828	20.1087	17.1233	15.0943	17.6923	10.9677		25.4464	61.1111	15.3488	40	17.0732	22.6463	13.6691	31.8584	29.6296

## Sheet: Figure 2-
Fig 2G
brain NPCs-forebrain lineage qPCR
	ctrl							Ybx1 KO
Fgf8	1.33003	1.31685	0.570956	0.831824	1.05505	1.13945		0.262334	0.29716	0.26891	0.528534	0.845853	0.686689
Hes5	0.941785	1.11975	0.948261	0.903973	1.19925	0.922432		0.714928	0.753562	0.785152	1.05471	0.807169	0.880167
Six3	0.990084	0.981898	1.02864	0.932689	0.990147	1.08284		0.0130596	0.0190709	0.0176582	0.054987	0.0461064	0.0543832
Emx2	0.888535	1.35601	0.829973	0.614729	1.56695	1.03815		0.481734	0.409584	0.530186	0.23139	0.293892	0.27804
Arx	0.805374	1.21647	1.02071	0.797988	0.700761	1.78827		0.463809	0.525357		0.501192	0.660329	0.736441
Bcl11b	0.662964	0.893445	1.68827	1.23079	0.896302	0.90649		0.596123	0.140899	0.0952663	0.0773169	0.118651	0.0974256
Fezf2	0.998707	0.946782	1.05758	0.592008	0.946615	1.78443		0.246432	0.182946	0.280192	0.0107663	0.0143308	0.03004
Dkk1	2.49514	0.506449	0.791353	0.905718	1.01858	1.08396		0.237848	0.194282	0.272727	0.461728	0.0569	0.355977
NeuroD2	1.62314	1.0675	0.577136	1.11973	1.32854	0.672221		0.208331	0.544291	0.165707	0.135946	0.61086	0.213958

## Sheet: Figure 3-
Fig 3C
NPC diff neuronal genes
	ctrl											Ybx1 KO
Satb2	1.01535	1.08804	0.905183	1.21183	0.833217	0.990376						0.266809	0.355183	0.377227	0.0605289	0.0750052	0.121225
NeuroD1	1.15743	0.843208	1.02464	1.27987	0.837089	0.933387						0.26478	0.505997	0.251141	0.470191
NeuroD2	1.19432	1.62428	0.515487	1.52069	0.748924	0.878056	1.09771	0.910986	1.74887	0.571799		0.367155	0.280861	0.462365	0.339606	0.290446
Eno2	1.0384	1.03375	0.931585	0.431133	0.845141	2.74448						0.378939	0.34165	0.426874	0.711414	0.761491
Tubb3	1.17841	0.892502	0.950812	0.892562	0.658668	1.70096						0.264094	0.273313	0.308066	0.639451	0.579728	0.542827
Map2	1.11852	0.923866	0.96771	0.965903	0.975134	1.0617						0.809264	0.860063	0.829482	0.0981681	0.0974967	0.119861
Dcx	1.08612	1.03198	0.892182	1.02634	1.04498	0.932393						0.212181	0.226132	0.206563	0.0537826	0.0687748	0.0667709
NeuroG1	1.11355	1.22359	0.733932	0.752464	1.32897							0.0767844	0.294252	0.262253
NPC diff glial genes
	ctrl											Ybx1 KO
Gfap	1.02577	0.963094	1.01223	1.06197	1.08882	0.864825						1.52624	1.50932	1.17923	1.88477	1.72388	2.00365
Olig1	0.976917	1.08421	0.94412	1.28163	0.987967	0.789758						1.58526	1.62538	1.54713	6.47524	7.21298	4.96239
Olig2	1.08995	0.985118	0.931333	0.752719	1.53314	0.866531	1.09626	0.912192	1.47408	0.67839		1.84281	1.66566	1.74921	1.30106	0.700151	1.26661	2.46371	2.49594	5.05597	3.92413
Cd44	1.01121	0.983459	1.00554	0.832484	0.830578	1.44625						1.0764	1.04518	1.28046	2.10673	2.63109	2.29952
Pdgfra	1.37269	0.959969	0.758874	0.92788	1.0649	1.01204						2.82682	4.02738	2.67876	4.98669	3.29675	3.64984
Cspg4	1.18029	0.934452	0.906681	0.856603	0.959933	1.21613						1.06135	0.956943	1.51737	3.15203	3.19676	3.8534
Fig 3D
neuron no. (normalized)
	ctrl											Ybx1 KO
	1.02834	0.671569	0.926955	1.37112	2.5911	1.11549	0.518219	0.620885				0	0.251198	0.972618	0.200042	0	0.50432	0.350073	0.532905
Fig 3E
neurite length
	ctrl											Ybx1 KO
	18.3137	11.4853	32.3848	27.9706	128.681	65.2548	185.368	3.82843	4.41421	2.41421		0	0	16.4853	6.24264	13.0711	3	10.4	0	0	0
	85.1838	6.24264	2.82843	151.196	6.82843	77.9411	24.3137	10.2426	52.8701	56.0122		0	0	0	0	0	4.82843	52.8701	4.82843	9.24264	6.82827
	4	6.65685	3.82843	3.41421								0	0	0	0	0
Fig 3F
no branch ends
	ctrl											Ybx1 KO
	1	2	1	3	5	3	2	1	4	1		0	0	0	1	2	1	3	0	1	0
	1	2	7	4	1	3	2	1	1			0	0	0	0	0	0	0	0	0
Fig 3G
no non-trunk branches
	ctrl											Ybx1 KO
	0	2	4	2	2	1	0	0	1	0		0	0	0	0	1	0	0	0	1	0
	3	2	0	0	1	0	0	0	0			0	0	0	1	0	1	0	0
Fig 3H
no Gfap (normalized)
	ctrl											Ybx1 KO
	1.76811	0.494863	0.59767	0.420978	1.71838	0.992137	1.0013	1.00685	0.999722			1.13664	1.89729	2.1501	1.00618	1.00924	1.00151	1.00387	1.00107

## Sheet: Figure 6-
Fig 6A
JARID2 IP HSW buffer
YBX1 IP HSW buffer
	* after cropping JARID2 WB was enhanced in FIJI for presentation
Fig 6B
reciprocal hNPC JARID2/YBX1 IP
Fig 6C
SUZ12 IP hNPC
Fig 6D
Jarid2 IP mNT
Ybx1 IP mNT
Fig 6E
recip. recomb. IP
Fig 6F
S2 cell FLAG/myc IP

## Sheet: Figure 7-
Fig 7B
GSK treatment WB
Fig 7C
GSK tx-forebrain lineage qPCR
	Ybx1 KO+DMSO							Ybx1 KO+GSK126
Fgf8	0.951417	1.07772	0.975265	0.783484	1.25387	1.01793		3.66154	4.18039	1.94556	4.07143	1.80181
Hes5	0.952396	1.00386	1.04594	1.16121	0.888676	0.969046		1.59025	1.47362	1.39419	1.32669	1.3621	1.32586
Six3	0.797101	1.16401	1.07778	1.06438	0.892482	1.0527		46.1508	46.0225	44.9184	28.5301	24.9624	25.0069
Emx2	1.02239	0.86926	1.12521	0.868557	1.10317	1.04366		1.27561	4.16678	1.37155	2.11665	5.37659	2.44585
Arx	0.733952	0.831348	1.63889	0.802361	1.05713	1.17897		1.57446	1.78459	1.39247	0.917279	0.946141
Bcl11b	2.9804	0.704445	0.476297	0.802666	1.23178	1.01142		2.12535	2.95874	2.07754	8.47598	10.9239	8.38299
Fezf2	1.05813	0.785534	1.20309	0.645734	0.859524	1.80172		1.68135	1.18889	0.816221	1.15584	1.67096	0.925666
Dkk1	1.02207	0.834857	1.17195	2.19152	0.270067	1.68959		5.41002	2.94042	3.37853	3.09203	3.70559	4.49976
NeuroD2	0.783632	2.04733	0.623303	0.520979	2.34097	0.819942		2.51935	4.38469	3.61208	7.55202	5.2002	5.69538
Fig 7D
primary neurosphere no.	Ybx1 KO+DMSO													Ybx1 KO+GSK126
	8	7	9	1	9	3	8	10	7	7	6	7		6	12	5	7	6	7	5	11	5	9	3	9
	7	8	2	9	8	9	8	12	5	6	4	8		8	8	2	9	9	10	6	7	1	3	11	9
secondary neurosphere number	Ybx1 KO+DMSO													Ybx1 KO+GSK126
	10	6	3	7	4	10	9	3	6	12	15	12		4	4	3	6	3	2	3	4	2	2	1	4
	11	10	6	13	12	8	8	8	5	7	1	2		1	2	1	5	1	1	2	2	1	1	2	1
primary neurosphere area	Ybx1 KO+DMSO													Ybx1 KO+GSK126
	8737.67	6172.35	6682.49		2385.43	2511.73	2437.18	5702.68	9446.77	4047.5	9653.44	7879.34		1170.29	3926.17	1132.47	4185.36	2473.87	3254.34	2011.45	1424.32	4592.54	1513.75	6087.64	1318.52
	9342.62	7285.07	1832.78	5694.37	2383.32	2057.33	5723.96	4341.58	10761.1	15812	1921.83	2324.74		1534.74	2166.07	2498.23	1559.65	1149.42	1134.52	610.598	2256.94	8289.37	5018.82	2221.59	1994.83
secondary neurosphere area	Ybx1 KO+DMSO													Ybx1 KO+GSK126
	5943.23	3177.22	16499	5013.07	3630.97	4986.2	7583.98	3605.84	8399.08	10627.7	4994.98	8536.59		2422.89	1298.46	2778.65	2513.28	1923.06	7540.14	2535.59	9170.72	7834.81	6026.56	3277.07	13897.6
	4603.3	9565.11	8265.8	10081	6223.63	6349.85	4756.51	3469.76	4868.82	4160.97	19970	15889.8		3746.16	3904.15	5238.19	2835.69	1840.26	10430.3	3451.41	6664.14	2419.08	7001.47	7046.08
Fig 7G
neuron no. (normalized)	Ybx1 KO+DMSO													Ybx1 KO+GSK126
	0	0.251198	0.972618	0.200042	0	0.50432	0.350073	0.532905	1.12502					2.32692	1.07892	1.23016	1.69623	0.911549	0.377156	0.444688
Fig 7H
neurite length	Ybx1 KO+DMSO													Ybx1 KO+GSK126
	0	0	16.4853	6.24264	13.0711	3	10.4	0	0	0	0	0		18.4853	5.24264	70.669	29.3848	2.82843	6.41421	50.3848	80.1127	87.2548	4.82843	70.5269	5.24264
	0	0	0	4.82843	52.8701	4.82843	9.24264	6.82827	0	0	0	0		62.4264	47.5269
	0
Fig 7I
no branch ends	Ybx1 KO+DMSO													Ybx1 KO+GSK126
	0	0	0	1	2	1	3	0	1	0	0	0		0	4	2	4	1	1	0	1	3	4	1	4
	0	0	0	0	0	0								1	2	3	0
Fig 7J
no non-trunk branches	Ybx1 KO+DMSO													Ybx1 KO+GSK126
	1	0	1	0	0	1	0	1	0					3	3	1	3	1	1	0	0	0	0
Fig 7K
no Gfap (normalized)	Ybx1 KO+DMSO													Ybx1 KO+GSK126
	1.13664	1.89729	2.1501	1.00618	1.00924	1.00151	1.00387	1.00107	0.991991					0.973517	0.992698	0.990378	0.983231	0.995264	1.00346	1.00242
Fig 7L
NPC diff neuronal genes
	Ybx1 KO+DMSO							Ybx1 KO+GSK126
Satb2	0.809932	1.0782	1.14512	0.738608	0.915256	1.47926		2.01496	1.68938	4.40833	6.1803	6.01511	10.6005
NeuroD1	1	1.2943	0.642399	1.20271				1.2078	1.69663	2.99251	4.54083	1.70287
NeuroD2	1.14335	0.874622	1					1.55458	1.55988	1.31912	2.07315
Eno2	0.994838	0.896942	1.12068	1.3674	0.826572	0.884755		2.12564	2.58579	1.36087	1.21523	1.30332
Tubb3	0.939156	0.971941	1.09552	1.09121	0.989297	0.926326		2.91778	1.41189	2.41944	0.710924	0.743463	1.54508
Map2	0.971884	1.03289	0.996165	0.937758	0.931344	1.14498		1.29305	1.48465	8.65264	8.69268	12.1828
Dcx	0.987793	1.05274	0.961639	0.857214	1.09617	1.06423		2.13594	2.15739	2.31734	12.1186	13.0043	11.9571
NeuroG1	0.424328	1.6261	1.44927					1.49238	1.59752	7.04084	5.17292	6.29641
Fig 7M
NPC diff glial genes
	Ybx1 KO+DMSO							Ybx1 KO+GSK126
Gfap	1.09384	1.08172	0.845145	1.0094	0.923232	1.07307		0.649061	0.748939	0.68779	0.869693	0.871093
Olig1	0.999784	1.02509	0.975734	1.05415	1.17425	0.807862		0.848217	0.873596	0.903181	1.01906	1.0415	0.935518
Olig2	1.05239	0.951225	0.99894	1.24047	0.667545	1.20763		1.07643	1.37948	0.984967	1.38645	1.66266	1.09215
Cd44	0.953084	0.925439	1.13376	0.901879	1.12636	0.984411		2.15509	1.73251	1.307	1.15191	1.1845
Pdgfra	0.904789	1.28905	0.857397	1.27376	0.842097	0.932288		0.805987	0.808782	0.908841	1.43297	1.61713
Cspg4	0.918853	0.828464	1.31365	0.930841	0.944049	1.13797		1.314	1.64941	0.883173	0.810382

## Sheet: Figure 8-
Fig 8A
WB of Eed mut NPCs
Fig 8B
Eed cKO-forebrain lineage qPCR
	Ybx1 KO							Ybx1 KO, Eed-cKO
Fgf8	0.262334	0.29716	0.26891	0.528534	0.845853	0.686689		1.40225	1.33241	1.52567	2.35585	2.23447	1.56112
Hes5	0.714928	0.753562	0.785152	1.05471	0.807169	0.880167		1.37637	1.418	1.74443	2.23928	2.59532	1.58375
Six3	0.0130596	0.0190709	0.0176582	0.054987	0.0461064	0.0543832		2.99419	2.85444	3.11518	4.67295	4.54337	3.48195
Emx2	0.481734	0.409584	0.530186	0.23139	0.293892	0.27804		1.59085	2.58469	2.82656	1.89259	2.19529	2.31039
Arx	0.463809	0.525357	0.501192	0.660329	0.736441			1.39145	1.17097	1.54381	1.35715
Bcl11b	0.596123	0.140899	0.0952663	0.0773169	0.118651	0.0974256		4.90164	6.35163	6.27581	2.50066	7.41093	1.69392
Fezf2	0.246432	0.182946	0.280192	0.0107663	0.0143308	0.03004		1.6128	1.39971	1.29712	0.801011
Dkk1	0.237848	0.194282	0.272727	0.461728	0.0569	0.355977		1.40708	1.42799	4.10419	3.78757
NeuroD2	0.208331	0.544291	0.165707	0.135946	0.61086	0.213958		2.94612	1.4276	4.28016	2.39557	6.32902
Eed cKO-mid/hindbrain lineage qPCR
	Ybx1 KO							Ybx1 KO, Eed-cKO
Hoxa1	1.14344	0.969388	1.04328	1.59248	1.7232	1.48582		13.7292	11.4684	11.5359	6.30705	7.52747	7.78602
Msx1	1.6372	1.66427	1.89803	4.08899	5.06521	4.70618		0.244698	0.491963	0.561095	0.422384	0.0937473	0.36687
Gbx2	2.39734	3.16021	3.21578	4.74315	4.52263	4.3138		1.2528	1.56757	1.2294	1.56814	1.91545	1.18512
Chrd	1.1678	1.65269	1.81119					0.752797	1.03276	0.68286	0.949011	1.07422	0.935141
Foxp2	1.04555	3.87554	3.82135	4.36056				1.15081	1.14159	1.18701	2.11552	1.39741	1.13436
En2	1.56976	2.4735	1.90695					0.39458	0.39961	0.420335	0.387034	0.582568	0.410437
Shh	1.73976	1.33552	5.21474	7.3848				0.506581	0.510697	0.586136
Foxa2	2.9441	2.43756	2.39006	3.05415	2.77664	2.99524		0.881195	0.958166	0.820312	0.694316	0.890659	0.945914
Fig 8D
neuron no. (normalized)	Ybx1 WT; Eed WT									Ybx1 WT; Eed-cKO									Ybx1 KO; Eed WT									Ybx1 KO; Eed-cKO
	1.39325	0.862487	1.07445	0.665891	0.918736	1.0911	0.975274	1.01881		0.765305	0.842429	0.201247	0.382653	0.503117	0.447215	0.548855	0.940895		0	0	0.101754	0.232208	0.139325	0	0	0		0.431243	0.351694	0.34174	0.317758	1.16104	0.458537	0.369637	0.382653
Fig 8E
neurite length	Ybx1 WT; Eed WT									Ybx1 WT; Eed-cKO									Ybx1 KO; Eed WT									Ybx1 KO; Eed-cKO
	75.1127	154.853	34.1421	70.7107	63.4264	183.137	56.5685	76.5685		59.1127	16.8995	70.8406	86.5685	62.4264	38.2843	68.2843	42.4264		14.1421	28.2843	12.9951	71.3055	0	0	0	0		299.108	166.882	85.3553	68.2843	86.4975	124.853	26.3848	68.2843
	18.1421	92.4264	132.368	58.2843	95.1543	34.1421	82.8406	197.279		44.3137	40	68.2843	34.1421	82.4264	72.7401	155.468	76.5685		0	0	0	0	0	0	0	0		35.0416	206.409	141.421	25.6274	46.2132	195.563	90.4975
	30.3848	106.569	89.1838	84.1421	28.2843	38.0416	114.853	53.7696		117.602	33.2132	64.7696	339.049	56.2132	26.9706	36.9706	24.4853		0	0
	58.2843	64.1421	90.0833	168.995	118.74	38.2132	72.669	60.9117		114.196	226.936	19.8995	48.9706	355.747	68.4264	74.1838	38.799
	48.2843	62.4264	76.9117	196.409	48.2843	25.2132	44.8286	174.853		28.6274	133.368	239.706	15.8995	66.5685
	53.5487	34.1421	81.2132	40.4558	66.5685	80.7107	121.782	120.953
	102.497	51.6985	108.995	26.9706	130.711	188.995	197.693	291.563
	117.912	261.22	86.1838	33.9706	76.5685	150.095
Fig 8F
no branch ends	Ybx1 WT; Eed WT									Ybx1 WT; Eed-cKO									Ybx1 KO; Eed WT									Ybx1 KO; Eed-cKO
	3	0	0	1	1	1	1	0		3	0	2	3	0	0	1	2		2	2	1	0	0	0	0	0		0	3	1	0	0	1	1	0
	1	1	5	0	3	0	1	1		1	0	0	0	0	4	3	0		0	0	0	0	0	0	0	0		2	4	0	1	1	0	4	6
	2	1	4	0	0	1	1	1		9	1	1	2	1	0	0	1		0	0	0	0	0	0	0	0		0	0	0	0	1	0	1	0
	0	0	3	2	2	0	1	2		1	10	0	1	13	3	1	5		0	0	0	0						10	1	6	1
	3	0	2	4	8	2	0	6		4	6	1	0
	0	1	0	2	11	2	5	9
	3	11	2	0	0	1	0	2
	0	6	6	3	1
Fig 8G
no non-trunk branches	Ybx1 WT; Eed WT									Ybx1 WT; Eed-cKO									Ybx1 KO; Eed WT									Ybx1 KO; Eed-cKO
	2	1	0	0	0	0	0	0		2	2	5	1	0	0	0	1		1	3	1	1	0	0	0	0		0	2	1	4	2	1	0	0
	0	0	3	0	1	0	0	1		0	0	0	0	3	3	1	1		0	0	0	0	0	0	0	0		0	1	0	0	2	3	4	0
	2	0	3	0	0	2	1	0		5	4	6	0	1	1	4	0		0	0	0	0	0	0	0	0		0	1	0	0	1	0	1	3
	0	0	1	0	2	2	2	1		6	0	9	1	0	9	5	6		0	0
	1	1	2	5	0	0	0	2		0	2
	8	0	1	3	1	9	1	10
	1	10	1	2	1	0	1	2
	1	4	0	0	0
Fig 8H
no Gfap (normalized)	Ybx1 WT; Eed WT									Ybx1 WT; Eed-cKO									Ybx1 KO; Eed WT									Ybx1 KO; Eed-cKO
	0.951186	1.01707	0.990758	1.04147	1.01009	0.988692	1.00307	0.997665		1.02913	1.01956	1.09915	1.07663	1.06168	1.06862	1.056	1.00734		1.12413	1.12413	1.1115	1.09531	1.10684	1.12413	1.12413	1.12413		1.0706	1.08047	1.08171	1.08469	0.98001	1.06721	1.07825	1.07663
Fig 8I
NPC diff neuronal genes
	Ybx1 KO							Ybx1 KO, Eed-cKO
Satb2	0.266809	0.355183	0.377227	0.0605289	0.0750052	0.121225		1.17376	1.8963	3.18483	1.07962	1.89262	1.10507
NeuroD1	0.26478	0.505997	0.251141	0.470191				0.00771995	0.0181005	0.0573217	0.0655858	0.0499805
Eno2	0.378939	0.34165	0.426874	0.711414	0.761491			1.63808	2.07845	1.77551	2.57916	2.16242	2.1527
Tubb3	0.264094	0.273313	0.308066	0.639451	0.579728	0.542827		0.664975	0.667056	0.582368	0.686488	0.646076	0.834039
Map2	0.809264	0.860063	0.829482	0.0981681	0.0974967	0.119861		2.84929	2.43859	2.65626	2.53454	2.28516	2.59806
Dcx	0.212181	0.226132	0.206563	0.0537826	0.0687748	0.0667709		0.475226	0.433606	0.549569	0.521387	0.566594	0.888453

## Sheet: Supplemental Figure 1-
Fig S1A
WB hESC clones
Fig S1B
JARID2 IP long-NB1002214
Fig S1C
G9a IP

## Sheet: Supplemental Figure 2-
Fig S2A
Jarid2,Ybx1 WCE
Fig S2D
BrdU+ NPCs	ctrl									Ybx1 KO
	16.7	16.4	10.4	15.9	12.5	11.3	13.6			31.5	30.6	20.2	15.4
pS10H3+ NPCs	ctrl									Ybx1 KO
	8.7	1.95	13.5	0.7	1.89	12	9.24			14.4	28.1	17.3	14
Fig S2E
MEF growth	ctrl				Ybx1 KO
Day 0	0.4	0.4	0.4		0.4	0.4	0.4
Day 1	0.36	0.43	0.405		0.325	0.395	0.37
Day 3	2.2	2.4	1.6		0.95	1.6	1.6
Day 5	6.4	6.8	2.96		2.12	2.92	4
Day 6	5.5	6.5	4.1		2.05	2.8	4.9
Fig S2G
BrdU+ MEFs	ctrl									Ybx1 KO
	29.8755	29.0909	40.625	26.5873	23.8193	39.1304				20.9302	24.2424	27.0936	25	21.9858	27.9883
Fig S2I
clonal-3 cells	ctrl									Ybx1 KO
	28	30	29	25	27	28				35	36	36	35	38	37
clonal-5 cells	ctrl									Ybx1 KO
	38	40	41	38	43	40	42	41		45	43	43	45	45	45	47	48
Fig S2K
MSCV rescue PRC2 comp-qPCR
(average of two technical replicates/cell and two biological replicates)	empty							Ybx1 FL							Ybx1 delNLS
Ybx1	0.834897	1.19775						4.23363	3.55272						3.64612	2.03932
Ezh2	0.997946	1.00206						1.03415	0.93889						1.2103	1.05677
Suz12	1.03885	0.962601						1.3282	1.14996						1.16577	1.00321
Eed	1.02154	0.978917						1.26546	1.18549						1.3595	1.36864
MSCV rescue forebrain lineage qPCR
	empty							Ybx1 FL							Ybx1 delNLS
Eomes	0.915019	1.09287	1.03711	0.964216	1.00683	0.993215		2.24936	1.61588	1.22814	1.25364	1.64921	1.59589		0.842084	1.54023	0.507309	0.640539	0.620379	0.510883
Emx1	1.05408	0.948694	0.866307	1.15432	0.971318	1.02953		3.22989	1.78502	1.15946	1.76431	1.29452			0.970061	2.32615	0.346754	0.447416	0.398986	0.373853
Tbr1	0.90524	1.10468	0.829508	1.20553	1.11233	0.899014		1.10093	1.32818	1.68047	2.9616	2.92617	1.5939		1.15686	0.969458	2.36137	1.69136	0.891089	1.13137
Neurod2	0.941659	1.06196	0.956909	1.04503	1.07644	0.928984		1.37547	1.11758	1.238	1.25845	1.29917	1.3575		0.47255	0.543971	0.653856	0.537744	0.505745	0.539451

## Sheet: Supplemental Figure 3-
Fig S3C
brain NPCs-qPCR
(average of two technical replicates/cell normalized to ctrl littermate)	ctrl					Ybx1 KO
Ybx1	1	1	1			0.023283	0.0224667	0.047967
Eomes	1	1	1			0.643612	0.616576	0.539918
Emx1	1	1	1			0.230447	0.508397	0.424063
Foxg1	1	1	1	1		0.215369	0.54232	0.345498	0.381388
Tbr1	1	1	1			0.367703	0.17674	0.125161
spinal cord NPCs-qPCR
(average of two technical replicates/cell normalized to ctrl littermate)	ctrl					Ybx1 KO
Ybx1	1	1	1			0.0522851	0.084945	0.180282
Eomes	1	1	1			2.17562	1.86442
Emx1	1	1	1			0.319338	0.24208	0.181892
Foxg1	1	1	1			1.25073	1.25073	1.80711
Tbr1	1	1	1			2.24412	2.00583	1.16717
Fig S3D
brain NPCs-mid/hindbrain lineage qPCR
	ctrl							Ybx1 KO
Hoxa1	0.871944	1.17896	0.972778	0.912475	1.09133	1.00421		1.14344	0.969388	1.04328	1.59248	1.7232	1.48582
En1	1.65679	1.03149	0.585152	1.32044	1.15637	0.654913		1.43143	1.57606	1.22993
Msx1	1.03326	1.22399	0.790698	0.959041	0.937464	1.11226		1.6372	1.66427	1.89803	4.08899	5.06521	4.70618
Gbx2	0.742761	1.0598	1.27036	1.05143	1.12111	0.848341		2.39734	3.16021	3.21578	4.74315	4.52263	4.3138
Lmx1a	0.578615	1.28161	1.34851	0.954323	1.16715	0.897797		3.20429	3.05065	3.64478	1.2836	1.57939	1.76441
Chrd	1.30899	1.17528	0.650015	0.977719	1.19508	0.855832		1.1678	1.65269	1.81119
Foxp2	0.89315	1.12312	0.996892	1.02065	0.864007	1.13399		0.92159	1.04555	3.87554	3.82135	4.36056
En2	0.810304	1.14258	1.0801	1.15655	0.842573	1.02619		1.56976	2.4735	1.90695
Pax8	0.695802	1.34289	1.07023	1.62818	0.614183	1		2.2344	1.13686	3.10477	3.80492	3.00087	3.87583
Shh	1.34931	0.5899	1.25635	2.09964	0.327362	1.45488		1.73976	1.33552	10.3973	5.21474	7.3848
Foxa2	1.26363	0.629804	1.25654	1.45085	0.648827	1.0623		2.9441	2.43756	2.39006	3.05415	2.77664	2.99524
Otx2	0.961519	1.19839	0.867846	0.988034	1.1147	0.907965		0.913598	0.936519	0.974401	1.69947	1.39793	1.39793
Efnb2	0.929919	1.09065	0.985986	1.03535	0.988449	0.977148		0.278932	0.281739	0.222524	0.459676	0.506384	0.533948
Wt1	1.25492	1.11241	0.716339					3.25363	2.72964	2.07475
NeuroD2	1.62314	1.0675	0.577136	1.11973	1.32854	0.672221		0.208331	0.544291	0.165707	0.135946	0.61086	0.213958

## Sheet: Supplemental Figure 5-
Fig S5I
WB YBX1 IP RbBP5
Fig S5L
WB acid extraction
WB OD quantification
ctrl normalized to 1	ctrl				Ybx1 KO
H3K27me3	1	1	1		1.44444	1.28743	1.9176
H3K27ac	1	1	1		1.14439	1.43748	1.00269

[truncated: 4 more sheets: Supplemental Figure 6-, Supplemental Figure 7-, Supplemental Figure 8-, Supplemental Figure 9-]
